# Supplementary material for: Homozygous Wildtype of XPD K751Q Polymorphism Is Associated with Increased Risk of Nasopharyngeal Carcinoma in Malaysian Population
Source: PLoS One. 2015 Jun 18;10(6):e0130530. doi: 10.1371/journal.pone.0130530 (PMC4472930; doi:10.1371/journal.pone.0130530)
Supplement: S1 Dataset — (XLSX) [file pone.0130530.s001.xlsx]

## Sheet: Recovered_Sheet1
PatientNumber (Subject ID)	DiseaseStatus (Case=1, Control=0)	XPDGenotype (Homozygous Lys/Lys=0, Heterozygous Lys/Gln=1, Homozygous Gln/Gln=2)	CaseControlPairing (Case-Control Pair ID)	SaltedFIsh (Never=0, Ever=1)	Cigarette (Never=0, Ever=1)	Alcohol (Never=0, Ever=1)	Rmodel (Homozygous Lys/Lys=1, Heterozygous Lys/Gln+Homozygous Gln/Gln=2)	Age	Gender (Male=0, Female=1)	Ethinicity (Chinese=0, Malay=1, Indian=2, Others=3)
1001	1	0	1	1	0	0	1	75	0	0
2001	0	0	1	0	0	0	1	74	0	0
1002	1	0	2	0	0	1	1	48	0	0
2002	0	0	2	1	0	0	1	48	0	0
1003	1	0	3	1	0	1	1	55	0	0
2003	0	0	3	1	1	1	1	57	0	0
1004	1	0	4	1	1	1	1	40	0	0
3004	0	0	4	1	1	1	1	39	0	0
1005	1	0	5	1	1	0	1	42	0	1
2005	0	1	5	0	1	1	2	45	0	1
1006	1	0	6	1	1	1	1	53	0	0
2006	0	0	6	0	1	1	1	50	0	0
1007	1	0	7	1	0	1	1	52	0	0
3007	0	0	7	1	0	0	1	49	0	0
1008	1	0	8	1	1	1	1	48	0	0
2008	0	0	8	0	0	1	1	47	0	0
1009	1	0	9	1	1	0	1	27	0	1
2009	0	0	9	1	0	0	1	26	0	1
1010	1	0	10	0	1	1	1	57	0	0
3010	0	0	10	1	0	0	1	59	0	0
1011	1	0	11	1	0	1	1	40	0	0
3011	0	1	11	1	0	1	2	41	0	0
1012	1	0	12	0	1	1	1	51	0	0
3012	0	0	12	0	1	0	1	50	0	0
1013	1	0	13	1	0	1	1	54	0	0
2013	0	0	13	0	0	0	1	58	0	0
1014	1	0	14	1	1	1	1	56	0	0
3014	0	0	14	1	1	1	1	59	0	0
1015	1	0	15	1	1	0	1	67	0	0
2015	0	1	15	0	0	1	2	66	0	0
1016	1	0	16	1	1	1	1	66	0	0
3016	0	0	16	0	0	1	1	63	0	0
1017	1	0	17	1	1	0	1	58	0	1
3017	0	1	17	0	1	1	2	57	0	1
1018	1	0	18	0	0	0	1	47	0	0
2018	0	0	18	0	0	0	1	44	0	0
1019	1	0	19	1	1	0	1	60	0	1
3019	0	0	19	1	1	1	1	57	0	1
1020	1	0	20	1	1	1	1	57	0	0
2020	0	1	20	1	0	0	2	60	0	0
1021	1	0	21	1	1	1	1	69	0	0
2021	0	0	21	0	0	0	1	67	0	0
1022	1	0	22	1	1	1	1	54	0	0
3022	0	0	22	0	1	1	1	50	0	0
1023	1	0	23	1	0	0	1	44	0	0
3023	0	0	23	0	0	0	1	40	0	0
1024	1	0	24	1	1	0	1	46	0	0
2024	0	0	24	1	0	0	1	44	0	0
1025	1	1	25	1	0	0	2	64	0	1
3025	0	0	25	1	0	0	1	64	0	1
1026	1	0	26	1	1	1	1	56	0	0
2026	0	0	26	1	0	0	1	54	0	0
1027	1	0	27	0	0	1	1	56	0	0
2027	0	0	27	0	0	0	1	55	0	0
1028	1	0	28	1	1	1	1	75	0	0
2028	0	1	28	0	0	0	2	72	0	0
1029	1	1	29	0	1	1	2	45	0	0
3029	0	2	29	1	0	0	2	44	0	0
1030	1	0	30	0	1	0	1	46	0	1
2030	0	0	30	1	0	0	1	48	0	1
1031	1	1	31	1	0	0	2	66	0	0
3031	0	0	31	1	0	0	1	69	0	0
1032	1	0	32	1	1	1	1	55	0	0
3032	0	0	32	0	0	0	1	57	0	0
1033	1	0	33	0	0	0	1	46	0	0
3033	0	0	33	0	1	0	1	44	0	0
1034	1	0	34	1	0	1	1	44	0	0
2034	0	0	34	0	0	0	1	42	0	0
1035	1	1	35	1	1	0	2	79	0	1
3035	0	0	35	0	0	0	1	78	0	1
1036	1	0	36	1	0	1	1	51	0	0
2036	0	0	36	1	0	1	1	53	0	0
1037	1	0	37	1	1	1	1	71	0	0
2037	0	0	37	0	1	0	1	70	0	0
1038	1	1	38	1	1	0	2	46	0	1
2038	0	0	38	0	1	0	1	49	0	1
1039	1	0	39	0	1	1	1	45	0	0
3039	0	0	39	1	1	1	1	44	0	0
1040	1	0	40	1	1	1	1	63	0	0
3040	0	0	40	1	1	0	1	60	0	0
1041	1	0	41	0	1	0	1	65	0	0
2041	0	0	41	1	0	0	1	64	0	0
1042	1	0	42	1	0	0	1	44	0	0
3042	0	0	42	1	1	0	1	48	0	0
1043	1	1	43	1	0	0	2	44	0	0
2043	0	0	43	0	0	0	1	41	0	0
1044	1	0	44	0	1	1	1	66	0	0
2044	0	0	44	0	1	1	1	64	0	0
1045	1	1	45	1	0	0	2	56	1	0
3045	0	0	45	1	1	0	1	56	1	0
1046	1	0	46	1	0	0	1	71	0	0
3046	0	0	46	1	1	1	1	69	0	0
1047	1	0	47	0	1	1	1	73	0	0
3047	0	0	47	1	0	1	1	71	0	0
1048	1	0	48	0	1	1	1	71	0	0
3048	0	0	48	1	0	1	1	74	0	0
1049	1	0	49	0	0	0	1	28	1	0
2049	0	0	49	1	0	0	1	26	1	0
1050	1	0	50	1	1	1	1	41	0	0
3050	0	0	50	1	0	0	1	38	0	0
1051	1	0	51	0	1	1	1	68	0	0
2051	0	0	51	1	0	0	1	66	0	0
1052	1	0	52	1	0	0	1	67	1	0
2052	0	0	52	1	0	0	1	64	1	0
1053	1	0	53	1	1	1	1	43	0	0
3053	0	1	53	1	1	0	2	45	0	0
1054	1	0	54	0	1	0	1	56	0	1
2054	0	0	54	1	0	0	1	58	0	1
1055	1	0	55	1	0	1	1	50	0	0
3055	0	0	55	1	0	0	1	50	0	0
1056	1	0	56	1	0	0	1	28	1	1
3056	0	0	56	1	0	0	1	24	1	1
1057	1	0	57	1	1	1	1	61	0	0
2057	0	1	57	0	0	0	2	60	0	0
1058	1	0	58	0	1	1	1	61	0	0
2058	0	1	58	1	0	1	2	60	0	0
1059	1	0	59	0	1	1	1	49	0	0
3059	0	0	59	0	0	0	1	50	0	0
1060	1	0	60	1	0	0	1	64	0	0
3060	0	0	60	0	0	0	1	62	0	0
1061	1	1	61	1	1	1	2	61	0	0
2061	0	0	61	0	0	0	1	60	0	0
1062	1	0	62	1	0	0	1	63	1	0
2062	0	0	62	1	0	0	1	64	1	0
1063	1	0	63	0	0	0	1	46	0	0
3063	0	0	63	1	1	0	1	44	0	0
1064	1	0	64	1	0	0	1	58	1	0
2064	0	0	64	1	0	0	1	56	1	0
1065	1	0	65	0	1	0	1	60	0	0
2065	0	0	65	0	0	0	1	61	0	0
1066	1	0	66	1	0	1	1	44	0	0
3066	0	0	66	0	0	0	1	44	0	0
1067	1	1	67	1	0	0	2	59	1	0
3067	0	0	67	1	0	0	1	57	1	0
1068	1	0	68	1	1	1	1	56	0	0
3068	0	0	68	1	0	1	1	54	0	0
1069	1	0	69	1	0	0	1	67	1	0
2069	0	0	69	1	1	0	1	68	1	0
1070	1	0	70	1	0	0	1	58	1	0
2070	0	0	70	1	0	0	1	56	1	0
1071	1	0	71	1	1	1	1	56	0	0
2071	0	0	71	1	1	1	1	54	0	0
1072	1	1	72	1	1	1	2	71	0	0
3072	0	1	72	0	0	0	2	70	0	0
1073	1	0	73	1	0	0	1	47	0	0
2073	0	0	73	1	1	1	1	45	0	0
1074	1	0	74	1	1	0	1	56	0	1
3074	0	0	74	0	1	1	1	53	0	1
1075	1	1	75	1	0	0	2	59	0	0
3075	0	1	75	0	1	0	2	63	0	0
1076	1	0	76	1	0	1	1	62	0	0
3076	0	0	76	0	1	1	1	60	0	0
1077	1	1	77	1	0	0	2	67	0	0
3077	0	0	77	0	0	1	1	69	0	0
1078	1	0	78	1	1	0	1	63	0	0
3078	0	0	78	0	1	0	1	62	0	0
1079	1	0	79	1	0	0	1	63	1	1
3079	0	1	79	1	0	0	2	63	1	1
1080	1	0	80	1	1	0	1	44	0	1
2080	0	0	80	1	0	0	1	44	0	1
1081	1	0	81	1	0	0	1	66	1	0
2081	0	0	81	1	0	0	1	64	1	0
1082	1	0	82	1	1	0	1	42	0	0
3082	0	0	82	1	0	0	1	43	0	0
1083	1	0	83	0	1	0	1	49	0	0
2083	0	0	83	0	0	0	1	52	0	0
1084	1	0	84	1	0	1	1	52	0	0
2084	0	0	84	0	0	0	1	54	0	0
1085	1	0	85	1	0	0	1	53	1	0
3085	0	0	85	1	0	0	1	52	1	0
1086	1	1	86	1	0	1	2	63	1	0
3086	0	0	86	0	0	0	1	65	1	0
1087	1	0	87	0	0	0	1	67	1	0
2087	0	0	87	0	0	0	1	65	1	0
1088	1	0	88	1	0	1	1	57	0	0
2088	0	1	88	0	0	0	2	54	0	0
1089	1	0	89	0	1	1	1	63	0	0
3089	0	0	89	0	0	0	1	61	0	0
1090	1	1	90	1	0	0	2	33	1	1
2090	0	0	90	0	0	0	1	30	1	1
1091	1	0	91	1	1	1	1	57	0	0
2091	0	0	91	0	1	1	1	56	0	0
1092	1	1	92	0	1	0	2	47	0	0
3092	0	0	92	0	0	1	1	47	0	0
1093	1	0	93	1	1	1	1	53	0	0
2093	0	0	93	0	0	0	1	50	0	0
1094	1	0	94	1	1	0	1	61	0	1
2094	0	0	94	0	1	0	1	62	0	1
1095	1	0	95	1	0	1	1	60	0	0
2095	0	2	95	0	0	0	2	64	0	0
1096	1	0	96	0	0	0	1	66	1	1
3096	0	0	96	0	0	0	1	62	1	1
1097	1	1	97	0	0	0	2	63	0	0
2097	0	0	97	0	0	0	1	65	0	0
1098	1	0	98	1	1	0	1	59	0	0
2098	0	0	98	0	1	1	1	57	0	0
1099	1	0	99	0	1	1	1	49	1	0
2099	0	0	99	0	0	0	1	47	1	0
1100	1	0	100	0	0	0	1	56	1	1
2100	0	0	100	1	0	0	1	54	1	1
1101	1	0	101	1	1	0	1	45	0	1
3101	0	0	101	1	1	0	1	45	0	1
1102	1	0	102	0	0	0	1	42	0	0
3102	0	0	102	1	0	0	1	43	0	0
1103	1	0	103	1	0	1	1	36	0	0
3103	0	0	103	1	0	1	1	36	0	0
1104	1	1	104	1	0	0	2	29	0	0
2104	0	0	104	0	1	0	1	26	0	0
1105	1	0	105	1	0	0	1	66	1	1
3105	0	1	105	1	0	0	2	65	1	1
1106	1	0	106	1	0	0	1	47	1	0
3106	0	0	106	0	0	0	1	44	1	0
1001	1	0	107	0	1	1	1	53	0	1
2001	0	2	107	0	1	1	2	56	0	1
1002	1	1	108	0	1	1	2	47	0	0
2002	0	0	108	1	0	1	1	45	0	0
1003	1	0	109	1	0	0	1	39	0	0
2003	0	0	109	0	0	1	1	40	0	0
1004	1	0	110	1	0	1	1	50	1	0
3004	0	0	110	1	0	0	1	52	1	0
1005	1	0	111	0	0	0	1	55	0	1
2005	0	0	111	1	1	0	1	57	0	1
1006	1	0	112	1	0	0	1	72	1	0
3006	0	0	112	1	0	1	1	74	1	0
1007	1	0	113	1	0	0	1	68	0	0
2007	0	0	113	0	1	1	1	68	0	0
1008	1	0	114	1	0	0	1	54	0	0
3008	0	0	114	0	1	0	1	52	0	0
1009	1	0	115	1	0	1	1	36	0	0
2009	0	1	115	1	0	1	2	33	0	0
1010	1	0	116	1	0	1	1	56	0	0
3010	0	0	116	1	1	1	1	58	0	0
1011	1	0	117	0	0	1	1	54	0	0
3011	0	0	117	1	1	1	1	53	0	0
1012	1	0	118	1	1	0	1	58	0	1
3012	0	0	118	1	1	1	1	57	0	1
1013	1	1	119	1	0	0	2	39	1	1
3013	0	0	119	1	0	0	1	36	1	1
1014	1	0	120	1	1	0	1	46	0	1
2014	0	1	120	0	1	1	2	46	0	1
1015	1	0	121	1	0	0	1	41	1	1
3015	0	0	121	0	0	0	1	44	1	1
1016	1	0	122	1	1	1	1	64	0	0
2016	0	0	122	0	1	1	1	63	0	0
1017	1	0	123	1	0	0	1	61	0	1
2017	0	0	123	1	0	0	1	61	0	1
1018	1	0	124	0	1	0	1	72	0	0
3018	0	0	124	0	0	0	1	75	0	0
1019	1	0	125	1	1	1	1	64	0	1
3019	0	1	125	1	1	0	2	64	0	1
1020	1	0	126	1	1	0	1	63	0	1
2020	0	0	126	1	1	0	1	60	0	1
1021	1	1	127	1	1	0	2	64	0	1
3021	0	0	127	1	0	0	1	67	0	1
1022	1	0	128	1	0	0	1	67	1	0
2022	0	1	128	1	0	1	2	63	1	0
1023	1	1	129	0	0	0	2	64	1	1
2023	0	0	129	1	0	0	1	66	1	1
1024	1	0	130	1	1	0	1	63	0	0
3024	0	0	130	1	0	1	1	62	0	0
1025	1	0	131	1	1	1	1	60	0	0
2025	0	0	131	0	1	1	1	62	0	0
1026	1	0	132	0	1	1	1	50	0	0
2026	0	0	132	1	1	1	1	50	0	0
1027	1	0	133	1	0	1	1	64	0	0
3027	0	0	133	1	1	1	1	64	0	0
1028	1	0	134	1	1	1	1	67	0	1
3028	0	2	134	1	1	1	2	65	0	1
1029	1	0	135	1	0	0	1	61	0	1
3029	0	0	135	1	1	0	1	60	0	1
1030	1	0	136	1	0	0	1	59	1	0
2030	0	0	136	1	1	1	1	56	1	0
1031	1	1	137	0	0	1	2	57	0	0
3031	0	0	137	0	1	1	1	62	0	0
1032	1	1	138	1	1	0	2	51	0	1
2032	0	0	138	0	0	0	1	53	0	1
1033	1	0	139	1	0	0	1	64	1	1
3033	0	0	139	1	0	0	1	62	1	1
1034	1	0	140	0	1	1	1	51	0	0
2034	0	0	140	0	1	1	1	50	0	0
1035	1	0	141	0	0	1	1	43	0	0
2035	0	0	141	0	0	0	1	46	0	0
1036	1	0	142	1	0	0	1	52	1	0
2036	0	1	142	0	0	0	2	50	1	0
1037	1	0	143	1	1	1	1	60	0	1
2037	0	1	143	1	1	0	2	62	0	1
1038	1	0	144	1	1	1	1	55	0	0
3038	0	0	144	1	1	0	1	58	0	0
1039	1	0	145	1	1	1	1	43	0	0
2039	0	0	145	1	1	1	1	45	0	0
1040	1	0	146	1	1	0	1	53	0	1
2040	0	0	146	1	0	0	1	56	0	1
1041	1	0	147	0	0	0	1	56	0	0
3041	0	0	147	1	0	1	1	60	0	0
1042	1	0	148	1	1	0	1	45	0	0
2042	0	0	148	1	1	1	1	42	0	0
1043	1	0	149	1	1	0	1	51	0	0
2043	0	0	149	0	1	1	1	53	0	0
1044	1	0	150	1	0	1	1	47	0	0
2044	0	0	150	0	0	1	1	46	0	0
1045	1	0	151	1	1	0	1	51	0	1
2045	0	1	151	1	1	0	2	50	0	1
1046	1	0	152	1	1	1	1	34	0	1
3046	0	0	152	1	1	0	1	32	0	1
1047	1	0	153	1	0	0	1	62	0	0
2047	0	1	153	1	1	1	2	61	0	0
1048	1	1	154	1	0	0	2	44	1	1
3048	0	0	154	1	0	0	1	44	1	1
1049	1	0	155	0	0	0	1	51	1	0
2049	0	0	155	1	0	1	1	51	1	0
1050	1	0	156	0	1	0	1	28	0	1
2050	0	0	156	0	0	0	1	28	0	1
1051	1	1	157	1	1	1	2	64	0	0
3051	0	1	157	1	0	1	2	64	0	0
1052	1	0	158	1	1	1	1	53	0	0
3052	0	0	158	1	1	1	1	58	0	0
1053	1	0	159	1	0	1	1	43	1	0
3053	0	0	159	0	1	1	1	44	1	0
1054	1	1	160	1	0	0	2	52	1	0
2054	0	0	160	0	0	0	1	53	1	0
1055	1	0	161	1	0	0	1	27	1	1
2055	0	0	161	1	0	0	1	27	1	1
1056	1	0	162	1	0	0	1	43	1	1
3056	0	0	162	0	0	0	1	45	1	1
1057	1	1	163	1	1	1	2	44	0	0
2057	0	1	163	1	1	1	2	46	0	0
1058	1	0	164	1	0	1	1	56	0	0
2058	0	0	164	1	0	1	1	56	0	0
1059	1	0	165	1	0	0	1	69	1	1
2059	0	1	165	1	1	0	2	68	1	1
1060	1	0	166	1	0	0	1	49	1	1
2060	0	0	166	0	0	0	1	49	1	1
1061	1	0	167	1	0	0	1	51	1	0
2061	0	0	167	1	0	0	1	52	1	0
1062	1	0	168	1	0	1	1	52	1	0
2062	0	0	168	0	0	0	1	56	1	0
1063	1	0	169	1	0	0	1	56	1	1
3063	0	0	169	0	0	0	1	59	1	1
1064	1	0	170	0	1	1	1	38	0	0
3064	0	0	170	0	0	0	1	39	0	0
1065	1	1	171	1	1	0	2	28	0	1
3065	0	0	171	0	0	1	1	33	0	1
1066	1	1	172	0	0	1	2	55	0	0
3066	0	0	172	0	1	0	1	55	0	0
1067	1	1	173	1	1	1	2	60	0	0
2067	0	0	173	1	0	0	1	63	0	0
1068	1	0	174	1	1	0	1	52	0	0
3068	0	1	174	1	0	1	2	56	0	0
1069	1	0	175	1	0	1	1	47	0	0
2069	0	0	175	0	0	0	1	49	0	0
1070	1	0	176	1	0	0	1	61	1	0
3070	0	0	176	0	0	0	1	62	1	0
1071	1	0	177	1	0	0	1	64	1	0
2071	0	1	177	0	0	0	2	67	1	0
1072	1	0	178	1	1	1	1	42	0	0
2072	0	1	178	1	0	1	2	47	0	0
1073	1	0	179	1	0	0	1	50	1	1
3073	0	1	179	1	0	0	2	57	1	1
1074	1	0	180	0	0	0	1	83	0	0
3074	0	1	180	0	0	0	2	82	0	0
1075	1	0	181	1	0	0	1	55	1	0
3075	0	0	181	1	0	0	1	59	1	0
1076	1	1	182	1	0	0	2	65	0	1
3076	0	1	182	1	0	0	2	63	0	1
1077	1	0	183	1	1	1	1	48	0	0
2077	0	0	183	1	0	1	1	49	0	0
1078	1	0	184	1	1	1	1	43	0	0
2078	0	0	184	1	1	1	1	45	0	0
1079	1	0	185	1	1	1	1	49	0	1
3079	0	0	185	1	0	0	1	48	0	1
1080	1	0	186	0	1	0	1	54	0	0
2080	0	0	186	0	1	1	1	52	0	0
1081	1	1	187	1	1	0	2	62	0	1
2081	0	0	187	1	1	0	1	66	0	1
1082	1	1	188	1	0	1	2	73	1	0
2082	0	1	188	1	1	0	2	73	1	0
1083	1	0	189	1	1	1	1	31	0	1
3083	0	1	189	1	0	0	2	30	0	1
1084	1	0	190	0	0	0	1	58	0	0
3084	0	0	190	1	0	1	1	62	0	0
1085	1	0	191	0	0	0	1	50	1	0
2085	0	1	191	1	0	0	2	46	1	0
1086	1	0	192	1	1	1	1	75	0	0
2086	0	0	192	0	0	0	1	72	0	0
1087	1	0	193	1	1	1	1	62	0	0
3087	0	0	193	0	1	1	1	66	0	0
1088	1	0	194	1	0	1	1	57	1	0
2088	0	2	194	1	0	0	2	60	1	0
1089	1	0	195	0	0	0	1	57	1	0
3089	0	2	195	1	0	0	2	59	1	0
1090	1	1	196	1	0	0	2	50	1	0
3090	0	1	196	1	0	1	2	51	1	0
1091	1	0	197	1	0	0	1	68	0	0
2091	0	0	197	0	0	0	1	71	0	0
1092	1	0	198	1	1	0	1	49	0	0
2092	0	0	198	1	0	1	1	53	0	0
1093	1	0	199	1	1	1	1	44	0	0
2093	0	0	199	1	1	0	1	44	0	0
1094	1	0	200	0	1	1	1	46	0	0
2094	0	0	200	1	0	1	1	43	0	0
1095	1	0	201	0	1	0	1	24	0	1
3095	0	1	201	0	1	0	2	22	0	1
1096	1	1	202	0	0	0	2	38	0	0
2096	0	0	202	1	0	1	1	40	0	0
1097	1	0	203	0	0	0	1	45	1	0
3097	0	0	203	1	0	1	1	49	1	0
1098	1	0	204	0	1	1	1	47	0	0
2098	0	0	204	1	0	1	1	44	0	0
1099	1	0	205	0	0	1	1	48	0	0
2099	0	0	205	1	1	1	1	48	0	0
1100	1	0	206	1	1	1	1	45	0	1
2100	0	1	206	1	0	0	2	47	0	1
1101	1	0	207	1	0	1	1	43	0	0
2101	0	0	207	1	1	1	1	43	0	0
1102	1	0	208	0	1	1	1	48	0	0
2102	0	0	208	0	1	1	1	48	0	0
1103	1	0	209	1	1	1	1	49	0	1
3103	0	0	209	0	0	0	1	52	0	1
1104	1	0	210	1	0	1	1	64	0	0
3104	0	0	210	0	0	1	1	63	0	0
1105	1	1	211	0	1	0	2	39	0	0
2105	0	0	211	1	1	0	1	41	0	0
1106	1	0	212	1	0	0	1	71	0	0
3106	0	1	212	0	0	1	2	72	0	0
1107	1	0	213	1	1	1	1	58	0	0
3107	0	0	213	1	0	1	1	59	0	0
1108	1	1	214	1	1	1	2	24	0	0
3108	0	1	214	1	0	1	2	28	0	0
1109	1	0	215	1	1	0	1	28	0	1
2109	0	0	215	1	1	1	1	29	0	1
1110	1	0	216	1	1	0	1	53	0	1
2110	0	1	216	1	1	0	2	55	0	1
1111	1	0	217	0	1	1	1	38	0	0
2111	0	0	217	0	0	0	1	39	0	0
1112	1	0	218	1	1	1	1	51	0	0
2112	0	0	218	1	1	0	1	49	0	0
1113	1	0	219	1	1	1	1	54	0	0
2113	0	0	219	1	1	1	1	56	0	0
1114	1	0	220	0	1	1	1	42	0	0
2114	0	0	220	0	1	1	1	45	0	0
1115	1	0	221	0	1	1	1	49	0	0
2115	0	0	221	0	1	1	1	48	0	0
1116	1	0	222	1	0	1	1	53	0	0
2116	0	0	222	0	0	1	1	56	0	0
1117	1	0	223	1	1	0	1	42	0	1
3117	0	0	223	0	1	0	1	44	0	1
1118	1	0	224	1	0	0	1	44	0	1
3118	0	1	224	1	1	0	2	41	0	1
1119	1	0	225	0	0	0	1	58	0	0
3119	0	0	225	1	0	0	1	60	0	0
1120	1	0	226	1	1	0	1	37	0	0
2120	0	0	226	0	1	1	1	35	0	0
1121	1	0	227	1	0	0	1	64	1	1
3121	0	1	227	1	0	0	2	62	1	1
1122	1	0	228	1	1	1	1	51	0	0
2122	0	1	228	0	0	1	2	48	0	0
1123	1	0	229	1	1	1	1	52	0	0
2123	0	0	229	1	0	1	1	56	0	0
1124	1	0	230	0	1	1	1	46	0	0
2124	0	0	230	1	0	0	1	46	0	0
1125	1	0	231	1	1	1	1	35	0	1
3125	0	0	231	0	0	0	1	35	0	1
1126	1	0	232	1	1	0	1	36	0	0
2126	0	0	232	1	1	1	1	36	0	0
1127	1	0	233	1	0	0	1	59	0	0
3127	0	1	233	1	1	1	2	62	0	0
1128	1	0	234	1	1	1	1	67	0	0
3128	0	0	234	0	0	1	1	67	0	0
1129	1	0	235	1	0	0	1	66	0	0
2129	0	0	235	1	0	0	1	65	0	0
1130	1	0	236	1	0	0	1	67	0	0
2130	0	0	236	1	0	0	1	64	0	0
1131	1	0	237	1	1	0	1	59	0	0
3131	0	0	237	1	1	1	1	60	0	0
1132	1	0	238	1	1	1	1	52	0	0
2132	0	0	238	1	0	1	1	52	0	0
1133	1	0	239	0	0	0	1	66	0	1
2133	0	0	239	1	1	0	1	64	0	1
1134	1	0	240	1	0	0	1	56	0	0
2134	0	1	240	1	1	0	2	59	0	0
1135	1	0	241	0	1	1	1	58	0	1
3135	0	0	241	1	0	0	1	57	0	1
1136	1	0	242	0	1	1	1	39	0	0
2136	0	0	242	1	1	0	1	38	0	0
1137	1	0	243	1	0	1	1	45	0	0
2137	0	0	243	0	0	0	1	43	0	0
1138	1	0	244	1	0	0	1	56	0	1
2138	0	0	244	1	1	0	1	54	0	1
1139	1	0	245	1	0	0	1	44	1	2
2139	0	1	245	0	0	1	2	44	1	2
1140	1	0	246	1	0	0	1	43	1	0
2140	0	1	246	0	0	0	2	45	1	0
1141	1	0	247	1	1	1	1	39	0	0
2141	0	0	247	1	0	1	1	38	0	0
1142	1	1	248	0	1	1	2	39	0	0
2142	0	0	248	1	1	1	1	38	0	0
1143	1	0	249	1	1	0	1	47	0	1
3143	0	0	249	1	1	0	1	46	0	1
1144	1	0	250	1	1	0	1	44	0	0
2144	0	0	250	0	1	1	1	48	0	0
1145	1	1	251	1	1	1	2	46	0	0
2145	0	0	251	1	1	1	1	48	0	0
1146	1	0	252	1	0	1	1	61	0	0
2146	0	0	252	1	0	1	1	60	0	0
1147	1	0	253	1	0	0	1	25	0	0
2147	0	0	253	0	0	0	1	24	0	0
1148	1	0	254	0	1	1	1	45	0	0
2148	0	0	254	1	1	1	1	47	0	0
1149	1	0	255	0	0	0	1	63	1	1
3149	0	0	255	0	0	0	1	61	1	1
1150	1	0	256	0	1	1	1	52	0	0
2150	0	0	256	0	1	0	1	52	0	0
1151	1	0	257	1	0	0	1	38	1	2
3151	0	0	257	1	0	0	1	39	1	2
1152	1	0	258	0	0	0	1	56	1	0
3152	0	0	258	0	0	0	1	56	1	0
1153	1	0	259	1	0	0	1	47	1	0
2153	0	0	259	0	0	1	1	46	1	0
1154	1	1	260	1	0	0	2	47	1	1
2154	0	1	260	1	1	0	2	46	1	1
1155	1	0	261	0	0	0	1	41	1	0
2155	0	1	261	0	0	0	2	41	1	0
1156	1	1	262	1	1	0	2	58	0	0
2156	0	2	262	0	1	0	2	60	0	0
1157	1	0	263	0	0	0	1	49	0	0
2157	0	0	263	1	0	0	1	50	0	0
1158	1	0	264	1	0	1	1	55	0	0
2158	0	0	264	1	0	1	1	58	0	0
1159	1	0	265	0	0	0	1	52	0	0
2159	0	0	265	1	1	1	1	54	0	0
1160	1	0	266	0	1	1	1	62	0	0
2160	0	1	266	1	0	0	2	62	0	0
1161	1	0	267	0	1	0	1	72	0	0
2161	0	0	267	0	0	0	1	71	0	0
1162	1	0	268	0	1	0	1	49	0	0
2162	0	0	268	1	1	1	1	47	0	0
1163	1	0	269	1	0	1	1	58	0	0
2163	0	0	269	0	1	0	1	61	0	0
1164	1	0	270	0	1	0	1	57	0	1
2164	0	0	270	1	0	0	1	57	0	1
1165	1	0	271	0	0	0	1	53	1	1
3165	0	0	271	1	0	0	1	52	1	1
1166	1	0	272	1	1	1	1	51	0	0
2166	0	0	272	1	0	1	1	54	0	0
1167	1	0	273	0	1	1	1	47	0	1
2167	0	1	273	1	1	0	2	47	0	1
1169	1	0	274	0	0	0	1	28	1	1
3169	0	0	274	1	0	0	1	30	1	1
1170	1	0	275	1	1	1	1	59	0	0
3170	0	1	275	0	0	0	2	60	0	0
1171	1	0	276	1	1	1	1	54	0	0
3171	0	0	276	1	1	1	1	55	0	0
1172	1	1	277	1	1	1	2	40	0	3
2172	0	0	277	0	0	0	1	37	0	3
1173	1	0	278	1	1	1	1	51	0	0
2173	0	0	278	1	1	1	1	49	0	0
1174	1	0	279	1	1	0	1	50	0	1
2174	0	0	279	1	0	0	1	50	0	1
1175	1	1	280	1	1	0	2	33	0	1
2175	0	0	280	1	0	0	1	36	0	1
1176	1	0	281	1	1	1	1	45	0	1
2176	0	2	281	1	1	0	2	47	0	1
1177	1	0	282	1	0	0	1	57	1	1
2177	0	0	282	0	0	0	1	57	1	1
1178	1	0	283	1	1	0	1	59	0	1
2178	0	1	283	0	1	0	2	60	0	1
1179	1	2	284	1	0	0	2	64	0	1
2179	0	0	284	1	1	0	1	66	0	1
1180	1	0	285	1	1	1	1	53	0	1
2180	0	0	285	1	1	0	1	50	0	1
1181	1	0	286	1	0	0	1	50	1	1
3181	0	0	286	1	0	0	1	52	1	1
1182	1	0	287	1	0	0	1	59	0	0
2182	0	0	287	1	1	0	1	59	0	0
1183	1	0	288	1	0	1	1	49	0	0
2183	0	0	288	1	0	1	1	52	0	0
1184	1	0	289	1	1	1	1	47	0	0
2184	0	1	289	1	0	1	2	44	0	0
1185	1	0	290	1	1	1	1	44	0	1
2185	0	0	290	1	1	1	1	47	0	1
1186	1	0	291	1	0	0	1	56	1	1
2186	0	0	291	1	0	0	1	57	1	1
1187	1	0	292	1	0	0	1	61	1	1
3187	0	0	292	1	0	0	1	61	1	1
1188	1	0	293	1	0	0	1	50	1	1
2188	0	1	293	1	0	0	2	52	1	1
1189	1	0	294	1	1	1	1	52	0	0
2189	0	0	294	1	0	1	1	53	0	0
1190	1	0	295	1	0	0	1	49	1	1
2190	0	0	295	1	0	0	1	48	1	1
1191	1	0	296	1	0	0	1	66	1	1
2191	0	0	296	1	1	0	1	66	1	1
1192	1	0	297	1	1	1	1	54	0	0
2192	0	0	297	1	1	1	1	56	0	0
1193	1	0	298	1	1	0	1	57	0	0
2193	0	1	298	1	1	0	2	59	0	0
1194	1	0	299	1	1	1	1	54	0	0
2194	0	0	299	1	0	1	1	56	0	0
1195	1	0	300	1	1	1	1	64	0	0
2195	0	0	300	1	1	1	1	67	0	0
1004	1	0	301	1	1	1	1	29	0	1
2048	0	0	301	1	1	0	1	26	0	1
1009	1	0	302	1	1	1	1	59	0	0
2082	0	0	302	0	0	1	1	57	0	0
1011	1	1	303	1	1	1	2	45	0	0
2101	0	0	303	1	0	1	1	46	0	0
1018	1	0	304	0	0	0	1	58	0	1
2020	0	0	304	1	1	0	1	53	0	1
1022	1	0	305	0	1	1	1	54	0	0
2009	0	0	305	1	0	1	1	54	0	0
1023	1	0	306	1	0	0	1	39	1	2
2107	0	0	306	1	0	0	1	44	1	2
1024	1	0	307	1	1	0	1	80	0	0
2078	0	0	307	1	1	0	1	81	0	0
1033	1	0	308	1	0	0	1	28	1	3
2114	0	0	308	1	0	1	1	23	1	3
1035	1	0	309	1	1	1	1	52	0	0
2088	0	0	309	0	1	1	1	47	0	0
1036	1	1	310	1	0	0	2	60	1	1
2069	0	0	310	1	1	0	1	56	1	1
1037	1	1	311	1	1	1	2	61	0	0
2070	0	0	311	1	1	1	1	56	0	0
1038	1	0	312	1	0	1	1	63	0	0
2091	0	1	312	1	0	1	2	63	0	0
1040	1	0	313	1	0	0	1	73	1	0
2036	0	0	313	1	0	1	1	71	1	0
1041	1	0	314	1	1	0	1	43	0	1
2073	0	0	314	1	1	0	1	48	0	1
1042	1	0	315	1	0	0	1	61	1	1
2077	0	0	315	1	0	0	1	66	1	1
1043	1	0	316	1	0	0	1	66	1	1
2063	0	0	316	1	0	0	1	63	1	1
1044	1	1	317	1	0	0	2	66	0	1
2118	0	0	317	1	0	0	1	63	0	1
1045	1	0	318	1	1	1	1	44	0	0
2103	0	0	318	1	1	1	1	41	0	0
1047	1	0	319	1	1	1	1	54	0	0
2079	0	0	319	1	1	1	1	50	0	0
1048	1	0	320	1	1	0	1	69	0	0
2057	0	0	320	1	1	1	1	68	0	0
1049	1	0	321	1	1	1	1	76	0	0
2060	0	0	321	1	0	0	1	74	0	0
1050	1	0	322	1	1	1	1	75	0	0
2081	0	0	322	1	1	0	1	75	0	0
1054	1	0	323	1	0	0	1	27	0	1
2062	0	1	323	1	1	0	2	28	0	1
1056	1	0	324	1	0	0	1	59	0	0
2064	0	0	324	1	1	0	1	59	0	0
1057	1	0	325	1	1	0	1	65	0	0
2074	0	0	325	1	1	1	1	63	0	0
1058	1	0	326	1	0	0	1	47	1	0
2058	0	0	326	1	0	0	1	43	1	0
1059	1	0	327	1	1	1	1	49	0	0
2094	0	0	327	1	1	0	1	47	0	0
1062	1	2	328	1	0	0	2	49	1	1
2068	0	0	328	1	0	0	1	49	1	1
1063	1	0	329	1	0	1	1	74	0	0
2050	0	0	329	1	1	1	1	73	0	0
1064	1	0	330	1	0	1	1	64	0	0
2053	0	0	330	1	1	0	1	60	0	0
1065	1	0	331	1	0	1	1	53	1	0
2006	0	0	331	1	0	0	1	52	1	0
1066	1	0	332	0	0	0	1	66	0	0
2071	0	0	332	1	0	1	1	63	0	0
1068	1	0	333	1	1	1	1	63	0	0
2051	0	0	333	1	0	0	1	62	0	0
1069	1	0	334	0	0	0	1	56	1	1
2104	0	0	334	1	0	0	1	59	1	1
1073	1	0	335	1	0	1	1	77	0	0
2055	0	0	335	1	0	0	1	73	0	0
1074	1	0	336	1	1	1	1	69	0	0
2083	0	0	336	1	1	1	1	65	0	0
1075	1	0	337	1	1	0	1	59	0	1
2129	0	0	337	1	1	0	1	57	0	1
1076	1	0	338	1	1	0	1	53	0	0
2095	0	0	338	1	1	1	1	54	0	0
1082	1	0	339	1	0	0	1	64	1	1
2056	0	1	339	1	0	0	2	60	1	1
1084	1	0	340	1	1	1	1	50	0	0
2061	0	1	340	1	1	1	2	50	0	0
1085	1	0	341	1	1	1	1	49	0	0
2065	0	0	341	1	0	0	1	48	0	0
1086	1	0	342	1	0	1	1	68	0	0
2126	0	0	342	1	1	1	1	68	0	0
1087	1	1	343	1	1	0	2	30	0	1
2076	0	0	343	1	1	0	1	28	0	1
1089	1	0	344	1	1	0	1	53	0	0
2098	0	1	344	1	0	1	2	52	0	0
1088	1	1	345	1	1	1	2	48	0	0
2119	0	0	345	1	0	0	1	46	0	0
1091	1	0	346	1	0	0	1	24	0	1
2041	0	0	346	0	0	0	1	23	0	1
1092	1	0	347	1	0	0	1	60	0	0
2087	0	2	347	1	0	0	2	61	0	0
1093	1	0	348	1	1	0	1	66	0	1
2111	0	0	348	1	1	0	1	67	0	1
1094	1	0	349	1	1	1	1	39	0	0
2116	0	1	349	1	1	1	2	43	0	0
1095	1	0	350	1	1	0	1	60	0	0
2109	0	0	350	1	1	1	1	64	0	0
1096	1	0	351	1	1	1	1	56	0	0
2115	0	0	351	1	1	1	1	51	0	0
1097	1	0	352	1	0	0	1	62	1	1
2110	0	1	352	0	0	0	2	65	1	1
1099	1	0	353	1	0	1	1	45	0	0
2125	0	0	353	1	1	1	1	45	0	0
1103	1	0	354	1	0	0	1	21	0	1
2127	0	0	354	0	0	0	1	22	0	1
1104	1	0	355	1	0	0	1	34	0	0
2128	0	0	355	1	1	0	1	36	0	0
1112	1	0	356	1	1	1	1	39	0	0
2130	0	1	356	1	0	0	2	35	0	0
